# Supplementary material for: miRNAs in the vitreous humor of patients affected by idiopathic epiretinal membrane and macular hole
Source: PLoS One. 2017 Mar 22;12(3):e0174297. doi: 10.1371/journal.pone.0174297 (PMC5362220; doi:10.1371/journal.pone.0174297)
Supplement: S1 File — Raw Ct data of TaqMan® Array Microfluidic Cards A + B from vitreal samples of 4 macular holes (MHs), 4 epiretinal membranes (ERMs), 4 controls. (XLS) [file pone.0174297.s001.xls]

## Sheet: Ct Data
Detector	MH1	MH2	MH3	MH4	ERM1	ERM2	ERM3	ERM4	CTRL1	CTRL2	CTRL3	CTRL4
ath-miR159a-000338	19.977	19.67	23.019	21.0387	21.475	20.309	20.161	20.7483	16.594	18.127	17.4605	17.7437
ath-miR159a-000338	19.297	18.738	23.038	20.5577	19.997	19.216	19.942	19.7183	17.286	16.672	16.979	17.2325
dme-miR-7-000268	40	40	40	40	40	40	40	40	32.673	37.007	35.04	33.7565
hsa-let-7a#-002307	40	40	40	40	40	40	40	40	40	40	40	40
hsa-let-7a-000377	40	36.334	40	38.778	40	28.075	40	36.225	40	40	40	40
hsa-let-7b#-002404	40	40	40	40	40	40	40	40	40	40	40	40
hsa-let-7b-002619	40	40	33.074	37.6913	34.804	31.187	36.263	34.0847	15.927	17.866	16.8965	17.5813
hsa-let-7c#-002405	40	40	40	40	40	40	40	40	40	40	40	40
hsa-let-7c-000379	40	31.595	40	37.3983	36.029	32.347	35.064	34.63	29.859	29.906	30.0825	29.8942
hsa-let-7d-002283	40	33.937	40	38.179	40	30.68	40	36.8933	29.638	34.044	31.841	32.9425
hsa-let-7e#-002407	40	40	40	40	40	40	40	40	40	40	40	40
hsa-let-7e-002406	40	32.71	40	37.67	40	27.502	35.245	34.374	25.721	30.018	27.8695	29.0438
hsa-let-7f-000382	40	40	40	40	40	40	40	40	40	40	40	40
hsa-let-7f-1#-002417	40	40	40	40	40	40	40	40	40	40	40	40
hsa-let-7f-2#-002418	40	40	40	40	40	40	40	40	40	40	40	40
hsa-let-7g#-002118	40	40	40	40	40	40	40	40	40	40	40	40
hsa-let-7g-002282	26.835	25.496	40	30.777	26.374	25.905	27.124	26.4677	26.06	34.473	30.2665	32.5197
hsa-let-7i#-002172	40	40	40	40	40	40	40	40	40	40	40	40
hsa-miR-100#-002142	40	40	40	40	40	40	40	40	40	40	40	40
hsa-miR-100-000437	36.024	32.218	31.221	33.3543	34.581	28.119	31.768	31.5893	27.322	29.94	28.781	29.2855
hsa-miR-1-002222	40	40	40	40	40	40	40	40	35.365	40	37.6825	39.0413
hsa-miR-101#-002143	40	40	40	40	40	40	40	40	40	40	40	40
hsa-miR-101-002253	40	40	40	40	40	40	40	40	33.993	35.673	34.833	35.253
hsa-miR-103-000439	40	40	40	40	40	32.665	40	37.555	40	33	36.625	34.75
hsa-miR-105#-002168	40	40	40	40	40	40	40	40	40	40	40	40
hsa-miR-105-002167	40	40	40	40	40	40	40	40	40	32.994	36.497	34.8455
hsa-miR-106a#-002170	40	40	40	40	40	40	40	40	40	40	40	40
hsa-miR-106a-002169	28.94	30.083	28.641	29.3713	28.916	29.457	40	32.991	40	16.578	28.489	22.4335
hsa-miR-106b#-002380	40	40	40	40	40	40	40	40	40	40	40	40
hsa-miR-106b-000442	35.935	34.095	31.895	34.125	40	40	40	40	23.089	26.342	24.7155	25.6787
hsa-miR-107-000443	40	40	40	40	40	40	40	40	40	40	40	40
hsa-miR-10a#-002288	40	40	40	40	40	40	40	40	40	40	40	40
hsa-miR-10a-000387	40	40	40	40	40	40	40	40	35.835	40	37.9175	38.9588
hsa-miR-10b#-002315	40	40	40	40	40	36.952	40	38.984	40	40	40	40
hsa-miR-10b-002218	40	40	40	40	40	40	40	40	40	40	40	40
hsa-miR-1178-002777	40	40	40	40	40	40	40	40	40	40	40	40
hsa-miR-1179-002776	40	40	40	40	40	40	40	40	40	40	40	40
hsa-miR-1180-002847	40	40	40	40	36.003	40	40	38.8677	30.144	30.384	30.464	30.404
hsa-miR-1182-002830	40	40	40	40	40	40	40	40	40	40	40	40
hsa-miR-1183-002841	40	40	40	40	40	34.02	40	38.0067	25.296	25.742	25.619	25.5075
hsa-miR-1184-002842	40	40	40	40	40	40	40	40	40	40	40	40
hsa-miR-1197-002810	40	40	40	40	40	40	40	40	40	40	40	40
hsa-miR-1200-002829	40	40	40	40	40	40	40	40	40	40	40	40
hsa-miR-1201-002781	40	40	40	40	40	40	40	40	40	40	40	40
hsa-miR-1203-002877	40	40	40	40	40	40	40	40	40	40	40	40
hsa-miR-1204-002872	40	40	40	40	40	40	40	40	40	40	40	40
hsa-miR-1205-002778	40	40	40	40	40	40	40	40	40	40	40	40
hsa-miR-1206-002878	40	40	40	40	40	40	40	40	40	40	40	40
hsa-miR-1208-002880	35.311	34.806	30.75	33.7223	40	33.508	31.675	35.061	15.269	30.706	23.0875	19.3283
hsa-miR-122#-002130	40	40	40	40	40	40	40	40	40	40	40	40
hsa-miR-122-002245	40	40	40	40	40	40	40	40	32.962	40	36.581	38.2405
hsa-miR-1224-3P-002752	40	40	40	40	40	40	40	40	40	40	40	40
hsa-miR-1225-3P-002766	40	40	40	40	40	40	40	40	40	40	40	40
hsa-miR-1226#-002758	40	40	40	40	40	40	40	40	40	29.966	34.983	37.6915
hsa-miR-1227-002769	40	40	36.376	38.992	36.977	40	33.852	37.043	30.881	30.728	31.0045	30.8428
hsa-miR-1228#-002763	40	40	40	40	40	40	40	40	40	40	40	40
hsa-miR-1233-002768	40	40	40	40	40	40	40	40	25.919	40	33.1095	29.5393
hsa-miR-1236-002761	40	40	40	40	40	40	40	40	40	40	40	40
hsa-miR-1238-002927	40	40	40	40	40	40	40	40	40	40	40	40
hsa-miR-124#-002197	40	40	40	40	40	40	40	40	40	40	40	40
hsa-miR-1243-002854	23.911	20.866	23.961	22.9127	20.227	21.694	21.061	21.194	40	40	40	40
hsa-miR-1244-002791	34.802	40	40	38.2673	36.961	34.922	40	37.2943	36.773	34.496	35.6345	36.3537
hsa-miR-1245-002823	40	40	40	40	40	40	40	40	40	40	40	40
hsa-miR-1247-002893	40	40	40	40	40	28.979	32.302	33.9103	27.078	40	33.689	30.3085
hsa-miR-1248-002870	40	40	40	40	40	40	40	40	40	40	40	40
hsa-miR-1249-002868	40	40	40	40	40	40	40	40	40	40	40	40
hsa-miR-1250-002887	40	40	40	40	40	40	40	40	40	40	40	40
hsa-miR-1251-002820	40	40	40	40	40	40	40	40	40	40	40	40
hsa-miR-1252-002860	40	40	40	40	40	40	40	40	40	40	40	40
hsa-miR-1253-002894	40	32.041	40	37.447	40	40	40	40	28.119	23.505	26.012	27.0655
hsa-miR-1254-002818	40	40	40	40	40	40	40	40	40	40	40	40
hsa-miR-1255A-002805	40	40	40	40	40	40	40	40	40	40	40	40
hsa-miR-1255B-002801	40	40	40	40	36.968	40	40	39.0893	29.08	26.9	28.09	28.735
hsa-miR-1256-002850	40	40	40	40	40	40	40	40	40	40	40	40
hsa-miR-1257-002910	40	40	40	40	40	40	40	40	40	40	40	40
hsa-miR-1259-002796	40	40	40	40	40	40	40	40	40	40	40	40
hsa-miR-125a-3p-002199	40	40	40	40	40	40	40	40	35.982	34.97	35.476	35.323
hsa-miR-125a-5p-002198	40	40	40	40	40	40	40	40	33.027	35.028	34.0275	34.5277
hsa-miR-125b-000449	35.983	31.472	29.518	32.4243	40	30.776	32.185	34.4703	27.189	28.771	28.15	28.3755
hsa-miR-125b-1#-002378	40	40	40	40	34.173	33.389	40	35.854	35.018	31.02	33.019	34.1685
hsa-miR-125b-2#-002158	40	40	40	40	40	40	40	40	40	40	40	40
hsa-miR-126#-000451	40	40	40	40	40	40	40	40	28.721	28.086	28.5035	28.5622
hsa-miR-1260-002896	28.151	30.183	27.373	28.769	27.236	28.883	25.779	27.2993	25.915	23.028	24.6215	25.2933
hsa-miR-126-002228	40	34.075	40	38.225	34.256	35.148	35.856	35.0867	29.746	30.389	30.0675	30.3782
hsa-miR-1262-002852	40	40	40	40	35.936	40	40	38.8453	25.054	25.911	25.6825	25.2683
hsa-miR-1263-002784	40	40	40	40	40	40	40	40	40	40	40	40
hsa-miR-1264-002799	40	40	40	40	40	40	40	40	40	40	40	40
hsa-miR-1265-002790	40	40	40	40	40	40	40	40	40	40	40	40
hsa-miR-1267-002885	29.259	21.575	20.384	23.8893	19.896	18.977	20.382	19.7517	29.883	24.564	27.2235	28.7032
hsa-miR-1269-002789	40	40	40	40	40	40	40	40	40	40	40	40
hsa-miR-1270-002807	40	40	40	40	40	40	40	40	40	40	40	40
hsa-miR-127-000452	40	40	40	40	40	40	40	40	30.04	31.969	31.0045	31.4868
hsa-miR-1271-002779	40	40	40	40	40	40	40	40	37.052	40	38.526	37.989
hsa-miR-1272-002845	40	40	40	40	40	40	40	40	40	40	40	40
hsa-miR-1274A-002883	31.3	27.298	32.975	30.5243	30.772	30.118	30.442	30.444	24.151	22.559	23.455	23.753
hsa-miR-1274B-002884	26.842	23.385	28.226	26.151	25.773	25.026	24.997	25.4153	19.658	19.008	19.533	19.6455
hsa-miR-1275-002840	40	40	40	40	40	40	40	40	40	40	40	40
hsa-miR-127-5p-002229	40	40	40	40	40	40	40	40	40	40	40	40
hsa-miR-1276-002843	35.939	40	35.408	37.1157	34.652	40	33.34	35.9973	33.145	32.954	33.1995	33.0973
hsa-miR-1278-002851	40	40	40	40	40	21.251	16.649	26.0667	40	40	40	40
hsa-miR-1282-002803	40	40	40	40	40	40	40	40	40	40	40	40
hsa-miR-1283-002890	40	25.765	40	35.355	40	40	40	40	40	40	40	40
hsa-miR-1284-002903	40	40	40	40	40	40	40	40	40	40	40	40
hsa-miR-1285-002822	40	40	40	40	40	36.899	40	38.9663	26.76	24.655	25.7075	26.3837
hsa-miR-1286-002773	40	40	40	40	40	40	40	40	40	40	40	40
hsa-miR-1288-002832	40	40	40	40	40	40	40	40	40	40	40	40
hsa-miR-1289-002871	40	40	40	40	40	40	40	40	40	40	40	40
hsa-miR-128a-002216	40	34.995	40	38.4567	40	40	40	40	32.783	32.326	32.5545	32.5403
hsa-miR-129#-002298	40	40	40	40	40	40	40	40	35.976	40	37.988	37.082
hsa-miR-1290-002863	34.032	33.12	33.85	34.623	32.05	32.648	32.025	32.558	22.274	32.676	22.575	28.3745
hsa-miR-129-000590	40	40	40	40	40	40	40	40	31.998	40	36.169	37.9995
hsa-miR-1291-002838	40	33.414	40	38.0047	32.005	30.429	40	34.3447	34.016	33.009	33.7125	33.7643
hsa-miR-1292-002824	40	40	40	40	40	40	40	40	40	40	40	40
hsa-miR-1293-002905	40	40	40	40	40	40	40	40	40	27.269	33.6345	37.0173
hsa-miR-1294-002785	40	40	40	40	40	40	40	40	40	40	40	40
hsa-miR-1296-002908	40	40	40	40	40	40	40	40	36.183	40	38.0915	37.2372
hsa-miR-1298-002861	40	40	40	40	40	40	26.335	35.445	40	40	40	40
hsa-miR-1300-002902	40	40	40	40	40	36.157	40	38.869	29.721	29.084	29.5525	29.5617
hsa-miR-1301-002827	40	40	40	40	40	40	40	40	40	40	40	40
hsa-miR-1302-002901	40	40	40	40	40	40	40	40	40	40	40	40
hsa-miR-1303-002792	40	40	40	40	40	40	40	40	28.945	26.208	27.7765	28.2608
hsa-miR-1304-002874	40	18.607	40	32.869	40	40	40	40	40	40	40	40
hsa-miR-1305-002867	9.244	11.423	10.004	10.2237	9.621	8.736	10.959	9.872	40	35.721	37.9605	38.9303
hsa-miR-130a#-002131	40	40	40	40	40	40	40	40	40	40	40	40
hsa-miR-130a-000454	40	40	40	40	40	40	40	40	36.959	40	38.4795	39.4398
hsa-miR-130b#-002114	34.3	40	40	38.1	40	40	40	40	40	40	40	40
hsa-miR-130b-000456	40	40	40	40	40	40	40	40	40	35.964	38.132	36.973
hsa-miR-132#-002132	40	40	40	40	40	40	40	40	40	40	40	40
hsa-miR-132-000457	40	35.787	40	38.5957	40	36.022	35.54	37.2873	40	30.325	35.1625	32.8937
hsa-miR-1324-002815	40	40	40	40	40	40	40	40	40	40	40	40
hsa-miR-133a-002246	30.927	32.337	31.519	31.7943	40	33.291	34.999	36.0967	27.398	26.939	27.1685	27.0538
hsa-miR-133b-002247	40	40	40	40	40	40	40	40	40	40	40	40
hsa-miR-135a-000460	40	40	40	40	40	40	36.022	38.799	40	40	40	40
hsa-miR-135b#-002159	35.058	40	40	38.4527	40	40	40	40	40	32.435	36.3675	38.1088
hsa-miR-135b-002261	40	40	40	40	40	31.38	40	37.1267	30.338	37.057	33.6975	35.4773
hsa-miR-136#-002100	40	40	40	40	40	40	40	40	40	40	40	40
hsa-miR-136-000592	40	40	40	40	40	40	40	40	40	40	40	40
hsa-miR-138-002284	40	40	40	40	40	40	40	40	35.986	31.006	33.696	32.251
hsa-miR-138-2#-002144	40	40	40	40	40	40	40	40	40	40	40	40
hsa-miR-139-3p-002313	40	40	40	40	40	40	40	40	40	40	40	40
hsa-miR-139-5p-002289	40	40	40	40	40	40	40	40	30.96	31.92	31.44	31.68
hsa-miR-140-3p-002234	40	40	40	40	40	36.918	40	39.1727	32.004	31.746	31.975	31.8105
hsa-miR-141#-002145	40	40	40	40	35.965	40	35.873	37.2793	40	40	40	40
hsa-miR-141-000463	40	40	40	40	40	40	40	40	40	40	40	40
hsa-miR-142-3p-000464	33.26	32.213	33.023	32.89	35.911	34.353	35.481	34.6817	40	40	36.47	40
hsa-miR-142-5p-002248	40	40	40	40	35.984	40	40	38.6613	40	40	40	40
hsa-miR-143#-002146	40	40	40	40	40	40	40	40	40	40	40	40
hsa-miR-143-002249	40	40	40	40	40	40	40	40	35.965	34.844	35.4045	35.2743
hsa-miR-144#-002148	40	40	40	40	40	40	40	40	40	40	40	40
hsa-miR-144-002676	40	40	40	40	40	40	40	40	40	40	40	40
hsa-miR-145#-002149	40	35.978	40	38.8593	40	40	40	40	40	40	40	40
hsa-miR-145-002278	40	35.829	40	38.7347	35.963	36.684	40	37.549	28.755	27.57	28.1625	27.9663
hsa-miR-146a#-002163	40	40	40	40	40	40	40	40	40	40	40	40
hsa-miR-146a-000468	35.983	31.156	33.234	33.6577	40	30.73	33.761	34.9553	27.521	28.966	28.4135	28.6048
hsa-miR-146b-001097	40	40	40	40	40	32.737	40	37.729	36.084	35.2	35.642	35.421
hsa-miR-146b-3p-002361	40	40	40	40	40	40	40	40	40	40	40	40
hsa-miR-147-000469	40	40	40	40	40	40	40	40	40	40	40	40
hsa-miR-147b-002262	40	40	40	40	40	40	40	40	24.666	40	32.333	36.3665
hsa-miR-148a#-002134	40	33.993	40	37.9977	40	40	40	40	40	40	40	40
hsa-miR-148a-000470	40	31.93	40	37.31	40	40	40	40	31.832	32.963	32.3975	32.6803
hsa-miR-148b#-002160	40	40	40	40	40	40	40	40	40	40	40	40
hsa-miR-148b-000471	40	34.798	40	38.266	40	40	40	40	32.94	40	36.47	38.385
hsa-miR-149#-002164	40	40	40	40	40	40	40	40	40	40	40	40
hsa-miR-149-002255	40	40	40	40	40	29.94	40	36.7467	27.963	27.841	28.052	27.8715
hsa-miR-150-000473	19.72	18.793	26.67	21.8277	19.219	19.997	20.858	20.0247	28.605	40	34.3025	37.1513
hsa-miR-151-3p-002254	40	14.633	15.687	23.59	12.864	14.962	15.514	14.6467	10.98	11.009	11.0945	11.0872
hsa-miR-151-5P-002642	40	40	40	40	40	40	40	40	32.324	32.963	32.6435	32.6838
hsa-miR-152-000475	40	40	40	40	40	40	40	40	35.968	40	37.984	39.142
hsa-miR-154#-000478	40	40	40	40	40	40	40	40	40	40	40	40
hsa-miR-154-000477	40	40	40	40	40	40	40	40	40	40	40	40
hsa-miR-155#-002287	40	40	40	40	40	40	40	40	40	40	40	40
hsa-miR-155-002623	17.92	18.01	17.21	18.12	16.99	17.96	16.89	18.2	15.014	15.772	15.393	15.6825
hsa-miR-15a#-002419	40	40	40	40	35.979	35.11	40	37.1297	40	40	40	40
hsa-miR-15a-000389	40	40	40	40	40	40	40	40	40	40	40	40
hsa-miR-15b#-002173	40	40	40	40	40	40	40	40	33.232	40	36.766	35.074
hsa-miR-15b-000390	40	40	40	40	40	36.183	40	38.7277	40	40	40	40
hsa-miR-16-000391	40	35.972	40	38.8073	40	34.078	40	38.026	31.222	31.296	31.359	31.2775
hsa-miR-16-1#-002420	40	40	40	40	40	40	40	40	40	40	40	40
hsa-miR-16-2#-002171	40	40	40	40	40	40	40	40	40	40	40	40
hsa-miR-17#-002421	40	40	40	40	40	40	40	40	40	40	40	40
hsa-miR-17-002308	40	28.008	30.089	32.849	40	28.449	40	36.3497	25.687	25.477	25.582	25.6795
hsa-miR-181a-000480	40	33.958	40	38.136	40	33.621	40	37.8737	27.421	28.438	28.0995	28.1837
hsa-miR-181a-2#-002317	40	40	40	40	40	40	40	40	34.07	32.252	33.361	33.7155
hsa-miR-181c#-002333	40	40	40	40	40	40	40	40	40	40	40	40
hsa-miR-181c-000482	40	40	40	40	40	40	40	40	35.916	31.517	33.7165	32.6167
hsa-miR-182#-000483	40	40	40	40	40	40	40	40	40	40	40	40
hsa-miR-182-002334	40	40	40	40	40	40	40	40	32.972	36.94	35.156	35.948
hsa-miR-1825-002907	27.845	28.89	27.531	28.1887	28.929	29.418	24.214	27.5203	30.707	18.218	24.5625	27.5847
hsa-miR-1826-002873	40	40	40	40	40	40	40	40	40	40	40	40
hsa-miR-183#-002270	40	40	40	40	40	40	40	40	31.184	40	35.592	33.588
hsa-miR-183-002269	40	40	40	40	40	40	40	40	33.029	32.958	32.9935	33.1758
hsa-miR-184-000485	40	30.016	33.006	34.3407	31.712	35.939	40	36.0087	28.54	29.483	29.0115	29.2473
hsa-miR-185#-002104	40	40	40	40	40	40	40	40	40	40	40	40
hsa-miR-185-002271	40	35.903	40	38.7343	40	40	40	40	30.936	35.715	33.3255	34.6703
hsa-miR-186#-002105	40	40	40	40	40	40	40	40	40	40	40	40
hsa-miR-186-002285	40	40	40	40	40	34.949	40	38.4663	40	40	40	40
hsa-miR-188-3p-002106	40	40	40	40	40	40	40	40	40	40	40	40
hsa-miR-18a#-002423	40	40	40	40	40	40	40	40	40	40	40	40
hsa-miR-18a-002422	40	40	40	40	40	40	40	40	40	35.996	37.998	36.997
hsa-miR-18b#-002310	40	40	40	40	40	40	40	40	40	40	40	40
hsa-miR-18b-002217	40	40	40	40	40	40	40	40	40	40	40	40
hsa-miR-190-000489	40	40	40	40	40	40	40	40	40	40	40	40
hsa-miR-190b-002263	30.894	40	33.279	34.9243	40	35.727	35.961	37.3793	22.557	28.049	25.303	24.03
hsa-miR-191#-002678	40	40	40	40	40	40	40	40	40	40	40	40
hsa-miR-191-002299	34.792	32.734	35.783	34.6363	40	31.544	40	37.1813	30.233	31.004	30.6185	30.9113
hsa-miR-192#-002272	40	40	40	40	40	40	40	40	35.945	40	38.0725	36.9587
hsa-miR-192-000491	32.114	33.388	40	35.1673	40	40	36.072	38.6907	31.101	28.693	30.047	29.295
hsa-miR-193a-3p-002250	40	40	40	40	40	40	40	40	36.004	40	38.002	39.001
hsa-miR-193a-5p-002281	40	33.481	35.188	36.223	36.015	31.403	35.223	34.2137	34.1	28.531	31.3155	30.0732
hsa-miR-193b#-002366	40	40	40	40	40	40	40	40	40	40	40	40
hsa-miR-193b-002367	40	40	40	40	40	32.666	40	37.5553	32.974	32.716	33.015	32.7805
hsa-miR-194#-002379	40	40	40	40	40	40	40	40	40	40	40	40
hsa-miR-194-000493	40	40	40	40	40	40	35.876	38.7253	31.933	30.249	31.091	30.67
hsa-miR-195#-002107	40	40	40	40	40	40	40	40	40	40	40	40
hsa-miR-195-000494	40	32.745	40	37.6817	40	33.325	40	37.775	33.294	37.001	35.1475	36.0742
hsa-miR-196a#-002336	40	40	40	40	40	40	40	40	40	40	40	40
hsa-miR-196b-002215	40	40	40	40	40	40	40	40	40	40	40	40
hsa-miR-197-000497	40	40	40	40	40	40	40	40	27.788	28.849	28.4185	28.5838
hsa-miR-198-002273	40	40	40	40	40	40	40	40	40	40	40	40
hsa-miR-199a-000498	40	40	40	40	40	40	40	40	40	40	40	40
hsa-miR-199a-3p-002304	40	40	40	40	40	12.416	12.449	21.8217	30.447	32.968	31.7075	32.5378
hsa-miR-199b-000500	40	40	40	40	40	40	40	40	40	40	40	40
hsa-miR-19a#-002424	40	40	40	40	40	40	40	40	40	40	40	40
hsa-miR-19a-000395	40	40	40	40	40	40	40	40	40	40	40	40
hsa-miR-19b-000396	28.94	30.128	29.35	29.12	30.937	27.099	28.591	27.8757	26.964	25.487	26.2255	25.8562
hsa-miR-19b-1#-002425	40	35.421	21.18	32.3503	35.081	34.024	34.86	34.855	30.416	32.187	31.5015	31.0087
hsa-miR-200a#-001011	36.083	40	40	38.6943	40	40	40	40	40	40	40	40
hsa-miR-200a-000502	40	40	40	40	40	40	40	40	40	29.067	34.5335	31.9003
hsa-miR-200b#-002274	40	40	40	40	40	40	40	40	40	40	40	40
hsa-miR-200b-002251	40	40	40	40	40	40	40	40	40	31.058	35.529	33.2935
hsa-miR-200c#-002286	40	40	40	40	40	40	40	40	40	40	40	40
hsa-miR-200c-002300	35.252	40	40	38.4173	40	33.591	40	37.8637	32.452	29.091	30.9715	29.9312
hsa-miR-202#-002362	40	40	40	40	40	40	40	40	40	40	40	40
hsa-miR-202-002363	35.08	40	28.702	34.719	40	40	40	40	25.674	32.81	29.242	31.026
hsa-miR-203-000507	31.41	32.738	33.684	32.6107	32.367	35.036	34.896	34.2247	33.588	29.696	31.642	30.819
hsa-miR-204-000508	31.197	28.116	31.921	30.5113	33.891	32.526	30.235	32.2173	20.643	23.19	21.9165	22.5532
hsa-miR-205-000509	35.485	40	40	38.495	40	40	40	40	40	34.017	37.1585	35.5127
hsa-miR-206-000510	34.861	40	36.832	37.331	34.303	29.618	40	34.6403	30.812	28.013	29.5625	30.1123
hsa-miR-208-000511	40	40	40	40	30	40	40	36.8167	40	40	40	40
hsa-miR-208b-002290	40	40	40	40	40	40	40	40	40	40	40	40
hsa-miR-20a#-002437	40	40	40	40	40	40	40	40	40	40	40	40
hsa-miR-20a-000580	25.105	27.189	26.954	26.416	27.822	27.115	28.493	27.91	27.022	40	33.511	36.7555
hsa-miR-20b#-002311	40	40	40	40	40	40	40	40	40	40	40	40
hsa-miR-20b-001014	40	40	40	40	40	40	40	40	32.985	33.17	33.1775	33.1238
hsa-miR-21#-002438	40	40	40	40	40	33.974	40	38.0913	40	40	40	40
hsa-miR-210-000512	40	40	40	40	30.211	26.62	40	32.277	24.566	25.465	25.1855	25.3902
hsa-miR-21-000397	40	31.151	32.114	34.4217	40	29.447	35.037	34.828	34.516	30.761	32.6385	31.6998
hsa-miR-211-000514	40	40	31.084	37.228	29.837	28.182	40	32.673	21.205	21.308	21.2565	21.4822
hsa-miR-212-000515	40	35.984	32.723	36.2357	40	35.548	40	38.516	30.341	30.534	30.4375	30.4857
hsa-miR-213-000516	40	40	40	40	40	40	40	40	31.95	31.917	32.0335	32.0418
hsa-miR-214#-002293	40	40	40	40	40	40	40	40	40	40	40	40
hsa-miR-214-002306	40	40	40	40	40	40	40	40	40	33.99	37.165	35.4925
hsa-miR-215-000518	40	40	40	40	40	29.434	40	36.478	32.271	21.607	26.939	24.373
hsa-miR-216a-002220	40	40	40	40	40	40	40	40	32.186	40	36.093	38.0465
hsa-miR-216b-002326	40	40	40	40	40	40	40	40	32.996	40	36.698	38.249
hsa-miR-217-002337	40	40	40	40	40	40	40	40	40	40	40	40
hsa-miR-218-000521	35.103	33.389	37.015	35.269	33.431	33.145	40	35.7253	40	35.03	37.515	36.2725
hsa-miR-218-1#-002094	40	40	40	40	40	40	40	40	40	40	40	40
hsa-miR-218-2#-002294	40	40	40	40	40	40	40	40	40	40	40	40
hsa-miR-219-000522	40	40	40	40	40	40	40	40	40	40	40	40
hsa-miR-219-1-3p-002095	23.575	40	40	34.525	40	40	40	40	40	40	40	40
hsa-miR-219-2-3p-002390	40	40	40	40	40	40	40	40	40	40	40	40
hsa-miR-22#-002301	40	40	40	40	40	40	40	40	33.837	40	36.9185	35.5778
hsa-miR-220-000523	40	40	40	40	40	30.866	40	37.0803	40	40	40	40
hsa-miR-22-000398	40	40	40	40	40	40	40	40	40	40	40	40
hsa-miR-220b-002206	40	40	40	40	40	40	40	40	40	40	40	40
hsa-miR-220c-002211	40	40	40	40	40	40	40	40	40	40	40	40
hsa-miR-221#-002096	40	40	40	40	40	40	40	40	40	35.924	38.162	39.131
hsa-miR-221-000524	40	40	40	40	40	31.307	40	37.1023	33.88	31.386	32.633	32.0095
hsa-miR-222#-002097	40	40	40	40	40	35.953	40	38.651	40	40	40	40
hsa-miR-222-002276	40	26.994	36.587	34.677	27.758	27.393	29.831	28.4273	26.2	23.792	25.096	24.394
hsa-miR-223#-002098	35.942	33.749	40	36.5637	35.899	33.969	40	36.7727	40	40	40	40
hsa-miR-223-002295	30.083	29.743	32.936	31.0707	31.171	30.973	31.187	31.1103	29.752	28.068	28.91	28.689
hsa-miR-224-002099	40	40	40	40	40	40	40	40	40	40	40	40
hsa-miR-23a#-002439	33.885	30.473	33.759	32.9057	34.566	31.879	36.815	34.42	35.143	34.879	35.161	35.077
hsa-miR-23a-000399	40	40	40	40	40	40	40	40	40	40	40	40
hsa-miR-23b#-002126	40	40	40	40	40	40	40	40	40	40	40	40
hsa-miR-23b-000400	40	40	40	40	40	40	34.962	38.3207	40	40	40	40
hsa-miR-24-000402	29.21	30.15	29.23	30.1613	29.65	30.05	30.437	29.0383	28.886	26.474	27.68	28.177
hsa-miR-24-1#-002440	40	40	40	40	40	40	40	40	40	40	40	40
hsa-miR-24-2#-002441	40	40	40	40	40	40	40	40	40	40	40	40
hsa-miR-25#-002442	40	40	40	40	40	40	40	40	40	40	40	40
hsa-miR-25-000403	19.461	19.34	19.437	19.5377	20.182	21.083	19.835	20.3667	40	31.781	36.0605	33.8358
hsa-miR-26a-000405	39.948	32.046	40	37.3313	33.974	30.774	35.345	33.3643	27.703	29.717	28.71	29.2135
hsa-miR-26a-1#-002443	40	40	40	40	40	40	40	40	36.03	40	38.115	37.0225
hsa-miR-26a-2#-002115	40	40	40	40	40	27.959	40	35.9863	40	40	40	40
hsa-miR-26b#-002444	40	40	40	40	40	40	40	40	35.98	35.47	35.725	36.0525
hsa-miR-26b-000407	40	40	40	40	40	33.285	40	37.7617	33.971	32.717	33.494	33.1805
hsa-miR-27a#-002445	40	31.264	40	37.238	31.717	30.885	34.925	32.509	36.012	40	38.006	37.109
hsa-miR-27a-000408	40	30.91	40	37.07	34.974	32.921	30.875	33.0733	31.413	32.281	31.847	32.064
hsa-miR-27b#-002174	40	40	40	40	40	40	40	40	35.919	34.782	35.5005	35.7847
hsa-miR-27b-000409	40	28.283	40	36.1943	40	40	36.624	38.8747	25.366	40	32.683	36.3415
hsa-miR-28-000411	40	40	40	40	40	40	40	40	40	40	40	40
hsa-miR-28-3p-002446	33.92	30.182	32.374	32.3587	30.91	30.038	40	33.8493	28.151	27.134	27.6425	27.3882
hsa-miR-296-000527	40	40	33.025	37.875	40	33.726	40	37.9087	30.599	40	35.2995	37.6497
hsa-miR-296-3p-002101	31.556	30.995	32.754	31.7683	32.555	31.535	31.789	31.9597	40	40	40	40
hsa-miR-298-002190	40	40	40	40	40	40	40	40	40	40	40	40
hsa-miR-299-3p-001015	40	40	40	40	40	40	40	40	40	40	40	40
hsa-miR-299-5p-000600	40	40	40	40	35.837	40	40	38.6123	40	40	40	40
hsa-miR-29a#-002447	40	40	40	40	40	40	40	40	40	40	40	40
hsa-miR-29a-002112	21.95	21.19	21.83	20.49	23.98	23.73	23.49	23.76	24.137	23.99	24.0215	24.0837
hsa-miR-29b-000413	40	40	40	40	40	40	40	40	40	40	40	40
hsa-miR-29b-1#-002165	40	40	40	40	40	40	40	40	40	40	40	40
hsa-miR-29b-2#-002166	40	40	40	40	40	40	40	40	40	40	40	40
hsa-miR-29c-000587	36.146	34.634	40	37.0517	40	35.973	36.464	37.479	18.854	22.069	20.4615	21.4653
hsa-miR-301-000528	40	40	40	40	40	40	40	40	35.984	40	38.092	38.996
hsa-miR-301b-002392	40	40	40	40	40	40	40	40	40	40	40	40
hsa-miR-302a#-002381	40	40	40	40	40	40	40	40	40	40	40	40
hsa-miR-302a-000529	18.839	20.973	20.419	20.077	20.076	18.783	19.833	19.664	40	40	40	40
hsa-miR-302b#-002119	40	40	40	40	40	40	40	40	40	40	40	40
hsa-miR-302b-000531	40	40	40	40	40	40	40	40	32.071	40	36.0355	38.0177
hsa-miR-302c#-000534	40	40	40	40	40	40	40	40	40	40	40	40
hsa-miR-302c-000533	16.564	17.666	17.899	17.3763	16.978	17.965	16.631	17.1913	40	40	40	40
hsa-miR-302d#-002120	40	40	40	40	40	40	40	40	40	40	40	40
hsa-miR-302d-000535	40	40	40	40	40	36.045	36.256	37.6337	40	40	40	40
hsa-miR-30a-3p-000416	33.56	33.239	33.54	34.533	32.931	31.82	32.781	32.944	27.437	35.754	26.7955	29.0162
hsa-miR-30a-5p-000417	32.91	31.888	32.253	32.4503	35.984	31.903	32.864	33.5837	27.855	27.41	27.6325	27.8937
hsa-miR-30b#-002129	40	40	40	40	40	40	40	40	40	40	40	40
hsa-miR-30b-000602	33.858	31.963	40	35.3737	36.026	31.926	33.962	33.9713	27.581	29.532	28.7065	29.0442
hsa-miR-30c-000419	33.343	32.348	32.449	32.7133	33.259	30.928	31.36	31.849	24.599	29.98	27.2895	28.6348
hsa-miR-30c-1#-002108	40	40	40	40	40	40	40	40	40	40	40	40
hsa-miR-30c-2#-002110	40	40	40	40	40	40	40	40	40	40	40	40
hsa-miR-30d#-002305	40	40	40	40	40	40	40	40	40	40	40	40
hsa-miR-30d-000420	40	40	35.53	38.51	40	40	40	40	29.951	29.434	29.7925	29.9218
hsa-miR-30e-3p-000422	35.025	30.966	40	35.3303	33.141	31.204	34.781	33.192	26.874	25.448	26.311	26.5175
hsa-miR-31#-002113	40	40	40	40	40	40	33.985	37.995	34.002	31.564	32.783	33.5925
hsa-miR-31-002279	40	34.412	40	38.2873	40	32.836	40	37.612	32.962	30.553	31.7575	31.2553
hsa-miR-32#-002111	40	40	40	40	40	40	40	40	40	40	40	40
hsa-miR-320-002277	40	30.412	33.956	34.9393	30.083	27.557	31.201	29.7637	24.527	25.789	25.158	25.6235
hsa-miR-32-002109	40	40	40	40	40	40	34.97	38.5233	40	40	40	40
hsa-miR-320B-002844	34.4	40	40	38.1333	36.382	40	40	38.794	28.148	25.864	27.006	27.727
hsa-miR-323-3p-002227	30.764	30.166	30.992	30.6407	31.058	31.626	30.487	31.057	33.949	31.364	32.8265	32.0102
hsa-miR-324-3p-002161	40	40	40	40	40	35.988	40	38.6627	32.774	31.737	32.2555	31.9962
hsa-miR-324-5p-000539	40	40	40	40	40	40	40	40	33.976	28.722	31.349	30.0355
hsa-miR-325-000540	40	40	40	40	40	40	40	40	40	40	40	40
hsa-miR-326-000542	40	40	40	40	40	40	40	40	40	40	40	40
hsa-miR-328-000543	34.346	32.118	35.289	34.0177	35.007	29.998	32.171	32.392	26.82	28.997	27.9085	28.5528
hsa-miR-329-001101	40	40	40	40	40	40	40	40	35.984	40	37.992	39.146
hsa-miR-330-000544	40	40	40	40	40	33.455	40	37.9433	32.697	32.069	32.533	32.376
hsa-miR-330-5p-002230	40	40	40	40	40	40	40	40	40	40	40	40
hsa-miR-331-000545	40	40	40	40	40	40	35.471	38.4903	30.736	31.032	30.884	31.158
hsa-miR-331-5p-002233	40	40	40	40	40	40	40	40	40	40	40	40
hsa-miR-335#-002185	40	40	40	40	40	40	34.994	38.3313	40	40	40	40
hsa-miR-335-000546	34.427	32.871	40	35.966	40	32.991	40	37.6637	28.529	28.396	28.5625	28.4292
hsa-miR-337-3p-002157	40	40	40	40	40	40	40	40	40	40	40	40
hsa-miR-337-5p-002156	33.013	40	40	37.796	40	40	40	40	40	40	40	40
hsa-miR-338-3p-002252	40	40	40	40	40	40	40	40	40	40	40	40
hsa-miR-338-5P-002658	35.69	34.995	34.002	35.0457	33.62	34.62	32.636	33.6253	31.925	32.321	32.123	32.024
hsa-miR-339-3p-002184	40	40	40	40	40	35.777	40	38.6923	40	28.122	34.261	31.0915
hsa-miR-339-5p-002257	40	40	40	40	40	40	40	40	40	40	40	40
hsa-miR-33a#-002136	40	40	40	40	40	40	40	40	40	36.014	38.207	39.0035
hsa-miR-33a-002135	40	40	40	40	40	40	40	40	40	40	40	40
hsa-miR-33b-002085	40	40	40	40	40	40	34.984	38.478	40	40	40	40
hsa-miR-340#-002259	40	40	40	40	40	40	40	40	40	35.967	38.0835	38.9917
hsa-miR-340-002258	40	35.507	40	38.6023	40	34.3	40	38.1	40	35.938	37.969	36.9535
hsa-miR-342-3p-002260	40	33.697	36.89	36.8623	34.61	33.053	34.242	33.9683	24.306	25.074	24.86	24.882
hsa-miR-342-5p-002147	40	40	40	40	40	40	40	40	33.913	36.045	34.979	35.662
hsa-miR-345-002186	40	36.936	40	38.9787	40	34.194	40	38.0647	33.288	30.526	31.907	31.4165
hsa-miR-346-000553	27.203	28.003	30.603	28.603	28.828	24.809	31.041	28.226	40	27.474	33.737	30.7055
hsa-miR-34a#-002316	40	40	40	40	40	40	40	40	32.917	33.994	33.4555	33.1863
hsa-miR-34a-000426	40	27.203	40	35.7343	40	25.435	34.712	33.5823	40	40	40	40
hsa-miR-34b-000427	40	40	40	40	40	9.871	40	29.957	33.942	40	37.171	35.4565
hsa-miR-34b-002102	28.958	40	27.305	32.2877	40	31.988	32.183	34.9237	28.032	29.329	28.6805	28.4563
hsa-miR-34c-000428	40	40	40	40	40	40	40	40	40	40	40	40
hsa-miR-361-000554	40	40	40	40	40	40	40	40	40	40	40	40
hsa-miR-361-3p-002116	40	40	40	40	40	40	40	40	40	40	40	40
hsa-miR-362-001273	40	40	40	40	40	40	40	40	40	40	40	40
hsa-miR-362-3p-002117	40	40	40	40	40	40	40	40	40	40	40	40
hsa-miR-363#-001283	34.078	40	40	38.026	40	40	40	40	40	40	40	40
hsa-miR-363-001271	29.248	40	40	36.416	29.168	27.757	40	32.4333	40	40	40	40
hsa-miR-365-001020	40	32.212	40	37.604	40	40	40	40	32.746	31.33	32.188	31.834
hsa-miR-367#-002121	40	40	40	40	40	40	40	40	40	40	40	40
hsa-miR-367-000555	26.351	40	40	35.5503	28.883	40	27.478	32.1203	35.091	40	37.5455	38.9728
hsa-miR-369-3p-000557	40	40	40	40	40	40	40	40	40	40	40	40
hsa-miR-369-5p-001021	40	40	40	40	40	40	40	40	40	40	40	40
hsa-miR-370-002275	40	40	40	40	40	40	40	40	32.852	40	36.596	38.213
hsa-miR-371-3p-002124	40	40	40	40	40	40	40	40	40	40	40	40
hsa-miR-372-000560	35.951	40	40	38.7753	40	40	40	40	40	40	40	40
hsa-miR-373-000561	40	40	40	40	40	40	40	40	40	40	40	40
hsa-miR-374-000563	40	40	35.937	38.6457	34.559	36.613	37.129	36.2503	30.034	30.064	30.149	30.0565
hsa-miR-374a#-002125	40	40	40	40	40	40	40	40	40	40	40	40
hsa-miR-374b#-002391	40	38.123	40	39.3743	40	40	40	40	40	40	40	40
hsa-miR-375-000564	40	40	40	40	35.995	40	40	38.665	40	30.885	35.4425	33.2638
hsa-miR-376a#-002127	40	9.846	40	30.0487	4.898	40	40	28.2993	40	40	40	40
hsa-miR-376a-000565	40	34.505	40	38.1683	40	40	35.938	38.646	30.728	33.598	32.163	32.9805
hsa-miR-376b-001102	40	40	40	40	40	40	40	40	40	40	40	40
hsa-miR-376c-002122	40	30.819	32.323	34.4807	40	39.04	30.01	36.55	26.948	31.549	29.2485	30.5487
hsa-miR-377#-002128	40	40	40	40	40	40	40	40	40	40	40	40
hsa-miR-377-000566	40	40	40	40	40	40	40	40	40	40	40	40
hsa-miR-378-000567	31.562	29.498	32.178	31.0793	31.822	33.136	31.89	32.2827	26.258	25.117	25.7875	25.9727
hsa-miR-378-002243	9.269	9.111	9.545	9.30833	9.193	9.601	9.949	9.681	26.024	25.726	26.025	26.1495
hsa-miR-380-3p-000569	40	40	40	40	40	40	40	40	40	40	40	40
hsa-miR-380-5p-000570	40	40	40	40	40	40	40	40	40	36.019	38.2095	39.0048
hsa-miR-381-000571	40	40	40	40	40	40	40	40	34.977	40	37.6885	38.7443
hsa-miR-382-000572	40	40	40	40	40	40	40	40	40	37.171	38.5855	38.0282
hsa-miR-383-000573	40	40	35.734	38.778	40	40	40	40	34.048	40	37.194	38.512
hsa-miR-384-000574	40	40	40	40	40	33.312	40	37.7707	40	40	40	40
hsa-miR-409-3p-002332	40	40	40	40	40	40	35.919	38.6397	29.096	31.885	30.4905	29.8933
hsa-miR-409-5p-002331	40	40	40	40	40	40	40	40	40	40	40	40
hsa-miR-410-001274	40	40	40	40	40	40	34.984	38.428	32.016	35.369	33.6925	34.7308
hsa-miR-411#-002238	40	40	40	40	40	40	34.057	38.169	40	40	40	40
hsa-miR-411-001610	40	40	40	40	40	40	40	40	32.991	34.98	34.1355	34.4827
hsa-miR-412-001023	35.195	40	35.989	37.2113	40	40	29.459	36.6113	40	40	40	40
hsa-miR-422a-002297	35.953	40	40	38.801	40	40	40	40	35.442	40	37.721	39.0105
hsa-miR-423-5p-002340	40	40	40	40	40	40	40	40	40	40	40	40
hsa-miR-424#-002309	40	40	40	40	40	40	40	40	40	40	40	40
hsa-miR-424-000604	40	40	40	40	40	40	40	40	40	40	40	40
hsa-miR-425#-002302	40	40	40	40	40	40	40	40	32.627	33.909	33.268	33.0975
hsa-miR-425-5p-001516	40	40	40	40	40	40	40	40	23.569	25.817	24.693	25.355
hsa-miR-429-001024	40	40	40	40	40	40	40	40	40	40	40	40
hsa-miR-431#-002312	40	40	40	40	40	40	40	40	40	40	40	40
hsa-miR-431-001979	40	40	40	40	40	40	40	40	40	40	40	40
hsa-miR-432#-001027	40	40	40	40	40	40	40	40	40	40	40	40
hsa-miR-432-001026	40	34.386	31.615	35.3337	31.595	34.827	33.94	33.454	25.178	28.817	27.1975	26.2877
hsa-miR-433-001028	40	40	40	40	40	40	40	40	29.966	29.728	29.847	29.9375
hsa-miR-448-001029	40	40	40	40	40	40	40	40	35.273	40	37.7365	38.8182
hsa-miR-449-001030	40	40	40	40	40	40	40	40	40	40	40	40
hsa-miR-449b-001608	40	40	40	40	40	40	40	40	40	40	40	40
hsa-miR-450a-002303	40	40	40	40	40	40	40	40	40	40	40	40
hsa-miR-450b-3p-002208	40	40	40	40	40	40	40	40	40	40	40	40
hsa-miR-450b-5p-002207	40	40	40	40	40	40	40	40	40	40	40	40
hsa-miR-452#-002330	40	40	40	40	40	40	40	40	40	40	40	40
hsa-miR-452-002329	40	40	40	40	40	40	40	40	40	35.984	38.192	36.988
hsa-miR-453-002318	40	40	40	40	40	40	40	40	40	40	40	40
hsa-miR-454#-001996	40	40	40	40	40	40	40	40	40	40	40	40
hsa-miR-454-002323	24.788	25.362	25.315	25.255	25.026	24.762	24.572	24.8867	34.102	40	37.051	38.7255
hsa-miR-455-001280	40	40	40	40	40	40	40	40	34.993	40	37.6665	38.7482
hsa-miR-455-3p-002244	40	40	40	40	40	40	40	40	40	40	40	40
hsa-miR-483-3p-002339	40	40	40	40	40	32.956	40	37.652	40	40	40	40
hsa-miR-483-5p-002338	29.979	33.528	28.251	30.586	30.713	27.438	29.487	29.3377	26.306	27.558	26.932	27.245
hsa-miR-484-001821	40	31.901	40	37.5003	31.133	29.742	40	33.625	25.598	27.971	26.7845	27.4778
hsa-miR-485-3p-001277	40	40	40	40	31.227	30.951	30.275	30.9677	30.062	40	35.181	37.5155
hsa-miR-485-5p-001036	40	40	40	40	40	40	40	40	40	40	40	40
hsa-miR-486-001278	40	40	19.893	33.2977	17.879	40	17.745	25.208	30.52	31.958	31.239	31.7485
hsa-miR-486-3p-002093	40	40	40	40	40	32.624	40	37.7413	31.989	30.879	31.434	31.1565
hsa-miR-487a-001279	40	40	40	40	35.941	40	40	38.647	40	40	40	40
hsa-miR-487b-001285	40	40	40	40	40	40	40	40	40	40	40	40
hsa-miR-488-001106	31.37	40	40	37.2233	40	40	40	40	40	40	40	40
hsa-miR-488-002357	40	40	40	40	40	40	40	40	40	35.974	37.987	36.9805
hsa-miR-489-002358	40	40	40	40	40	40	40	40	32.826	36.253	34.5395	35.5963
hsa-miR-490-001037	40	40	40	40	40	40	40	40	40	40	40	40
hsa-miR-491-3p-002360	40	40	40	40	40	40	40	40	40	40	40	40
hsa-miR-492-001039	40	40	40	40	25.497	40	24.344	30.047	40	40	40	40
hsa-miR-493-002364	40	40	40	40	40	40	40	40	40	40	40	40
hsa-miR-494-002365	40	40	40	40	40	40	40	40	35.989	40	38.0945	38.9973
hsa-miR-497#-002368	40	40	40	40	40	40	40	40	40	40	40	40
hsa-miR-497-001043	40	40	40	40	40	40	40	40	40	40	40	40
hsa-miR-499-3p-002427	40	40	40	40	40	40	40	40	40	40	40	40
hsa-miR-500-001046	40	40	40	40	40	40	40	40	40	40	40	40
hsa-miR-500-002428	40	40	40	40	40	40	40	40	34.048	31.86	32.954	32.557
hsa-miR-501-001047	40	40	40	40	40	40	40	40	40	40	40	40
hsa-miR-501-3p-002435	40	40	40	40	40	40	40	40	40	40	40	40
hsa-miR-502-001109	40	40	40	40	40	40	40	40	40	40	40	40
hsa-miR-502-3p-002083	40	40	40	40	40	40	40	40	36.874	40	38.587	39.2185
hsa-miR-503-001048	40	40	40	40	40	40	40	40	40	40	40	40
hsa-miR-504-002084	40	40	40	40	40	40	40	40	40	40	40	40
hsa-miR-505#-002087	40	40	40	40	40	33.941	40	38.0803	34.961	40	37.5805	36.2207
hsa-miR-505-002089	40	40	40	40	40	40	40	40	40	40	40	40
hsa-miR-506-001050	40	40	37.54	39.28	40	40	40	40	40	40	40	40
hsa-miR-507-001051	40	40	40	40	40	40	40	40	40	40	40	40
hsa-miR-508-001052	40	40	40	40	40	40	40	40	36.014	40	38.207	39.0035
hsa-miR-508-5p-002092	40	40	40	40	40	40	40	40	40	40	40	40
hsa-miR-509-3-5p-002155	19.646	40	40	33.3653	40	40	33.729	38.1097	40	40	40	40
hsa-miR-509-5p-002235	28.03	28.892	30.743	29.3717	28.57	28.046	29.628	28.748	40	40	40	40
hsa-miR-510-002241	40	40	40	40	40	40	40	40	40	40	40	40
hsa-miR-511-001111	40	40	35.112	38.5707	40	40	30.132	36.8357	40	40	40	40
hsa-miR-512-3p-001823	40	40	40	40	40	40	40	40	40	40	40	40
hsa-miR-512-5p-001145	40	40	40	40	40	40	40	40	40	40	40	40
hsa-miR-513-5p-002090	40	40	40	40	40	40	40	40	40	40	40	40
hsa-miR-513B-002757	40	40	40	40	40	40	40	40	40	40	40	40
hsa-miR-513C-002756	40	40	40	40	40	40	40	40	40	40	40	40
hsa-miR-515-3p-002369	40	40	40	40	40	40	40	40	40	40	40	40
hsa-miR-515-5p-001112	40	40	40	40	40	40	40	40	40	40	40	40
hsa-miR-516-3p-001149	34.752	40	34.814	36.722	37.547	34.532	40	37.5597	40	40	40	40
hsa-miR-516a-5p-002416	40	40	40	40	40	40	40	40	40	40	40	40
hsa-miR-516b-001150	40	40	40	40	40	40	40	40	40	40	40	40
hsa-miR-517#-001113	40	40	40	40	40	40	40	40	40	40	40	40
hsa-miR-517a-002402	40	40	40	40	40	40	40	40	33.007	34.751	33.979	34.465
hsa-miR-517b-001152	30.42	40	40	36.9067	36.245	33.102	40	37.6623	21.129	40	30.5645	35.4823
hsa-miR-517c-001153	40	40	40	40	40	40	40	40	40	37.3	38.82	38.075
hsa-miR-518a-3p-002397	40	40	40	40	40	40	40	40	40	40	40	40
hsa-miR-518a-5p-002396	40	40	40	40	40	40	40	40	40	40	40	40
hsa-miR-518b-001156	40	40	40	40	40	40	40	40	8.827	12.192	10.6595	11.5008
hsa-miR-518c#-001158	40	40	40	40	40	40	40	40	40	40	40	40
hsa-miR-518c-002401	40	40	40	40	40	40	40	40	40	40	40	40
hsa-miR-518d-001159	40	33.56	40	37.8533	40	40	32.593	37.531	30.9	32.066	31.483	31.7745
hsa-miR-518d-5p-002389	40	40	40	40	40	40	40	40	40	22.89	31.445	27.1675
hsa-miR-518e#-002371	40	40	40	40	40	40	40	40	40	40	40	40
hsa-miR-518e-002395	40	40	40	40	26.534	40	40	35.5113	40	33.982	36.991	35.4865
hsa-miR-518f#-002387	40	40	40	40	40	34.177	40	38.059	40	40	40	40
hsa-miR-518f-002388	9.345	12.915	12.364	11.6413	14.973	40	11.333	22.227	33.896	32.673	33.4845	32.9788
hsa-miR-519a-002415	40	40	40	40	40	40	40	40	35.945	40	37.9725	39.0862
hsa-miR-519b-3p-002384	12.008	9.695	10.659	10.9373	7.123	9.648	10.704	9.15833	40	34.9	37.6	38.725
hsa-miR-519c-001163	40	40	40	40	31.671	40	40	37.4237	40	40	40	40
hsa-miR-519d-002403	40	40	40	40	40	40	40	40	40	40	40	40
hsa-miR-519e#-001166	40	40	40	40	40	40	40	40	40	40	40	40
hsa-miR-519e-002370	40	40	40	40	40	40	40	40	40	40	40	40
hsa-miR-520a#-001168	40	40	40	40	5.493	40	40	28.4977	40	40	40	40
hsa-miR-520a-001167	40	40	40	40	40	40	40	40	40	40	40	40
hsa-miR-520b-001116	26.382	40	37.398	34.7933	30.38	40	40	36.8933	25.48	40	32.74	36.57
hsa-miR-520c-3p-002400	32.662	32.424	31.958	32.348	31.763	31.491	33.804	32.5027	29.128	31.116	30.122	29.825
hsa-miR-520D-3P-002743	35.912	31.863	34.652	34.1423	18.887	35.327	35.159	29.791	28.182	31.139	29.8605	28.9213
hsa-miR-520d-5p-002393	40	40	40	40	33.974	40	34.002	35.992	40	40	40	40
hsa-miR-520e-001119	23.831	40	40	34.6103	31.541	40	40	37.1803	28.723	40	34.3615	37.2808
hsa-miR-520f-001120	23.074	40	22.094	28.4893	4.513	29.257	24.667	19.479	15.246	20.079	17.7625	18.8708
hsa-miR-520g-001121	40	40	40	40	40	40	40	40	40	40	40	40
hsa-miR-520h-001170	40	40	40	40	40	40	40	40	36.036	40	38.118	37.127
hsa-miR-521-001122	40	40	40	40	40	40	40	40	36.064	35.314	35.859	35.6515
hsa-miR-522-002413	40	40	40	40	40	18.774	40	32.9247	40	40	40	40
hsa-miR-523-002386	40	40	33.478	37.951	40	40	40	40	13.973	18.278	16.2755	17.3517
hsa-miR-524-001173	40	40	40	40	40	40	40	40	40	40	40	40
hsa-miR-524-5p-001982	40	40	40	40	40	40	40	40	40	40	40	40
hsa-miR-525-001174	40	40	40	40	40	36.474	40	38.8247	40	40	40	40
hsa-miR-525-3p-002385	40	40	40	40	40	40	40	40	40	40	40	40
hsa-miR-526b-002382	40	40	40	40	40	40	40	40	40	40	40	40
hsa-miR-532-001518	40	40	40	40	40	40	40	40	35.953	34.915	35.434	35.1745
hsa-miR-532-3p-002355	40	40	40	40	40	40	40	40	31.811	33.987	32.899	33.643
hsa-miR-539-001286	40	40	40	40	40	40	40	40	32.97	40	36.485	38.3425
hsa-miR-541#-002200	40	40	40	40	40	40	40	40	40	40	40	40
hsa-miR-541-002201	40	40	40	40	40	40	40	40	40	40	40	40
hsa-miR-542-3p-001284	35.78	40	40	38.6933	35.922	34.742	34.211	35.1083	40	40	40	40
hsa-miR-542-5p-002240	40	40	40	40	12.812	40	40	31.0373	12.209	40	26.3045	33.0523
hsa-miR-543-002376	40	40	40	40	40	40	40	40	32.025	40	36.0125	34.1187
hsa-miR-544-002265	40	40	40	40	40	40	40	40	40	40	40	40
hsa-miR-545#-002266	40	40	40	40	40	40	40	40	40	40	40	40
hsa-miR-545-002267	40	40	40	40	40	40	40	40	40	40	40	40
hsa-miR-548a-001538	40	33.438	40	38.0127	40	40	40	40	35.88	40	37.94	39.12
hsa-miR-548a-5p-002412	40	40	40	40	40	40	40	40	40	40	40	40
hsa-miR-548b-001541	40	40	40	40	40	40	40	40	40	40	40	40
hsa-miR-548b-5p-002408	40	40	40	40	40	40	40	40	33.968	40	36.984	38.592
hsa-miR-548c-001590	40	40	40	40	40	40	36.985	39.195	40	40	40	40
hsa-miR-548c-5p-002429	40	40	34.962	38.3207	40	40	40	40	31.529	34.571	33.22	33.8105
hsa-miR-548d-001605	40	40	40	40	40	30.481	40	36.827	40	40	40	40
hsa-miR-548d-5p-002237	40	40	36.116	38.7053	40	33.511	40	37.962	27.493	30.345	29.019	29.632
hsa-miR-548E-002881	40	40	40	40	40	40	40	40	40	40	40	40
hsa-miR-548G-002879	40	40	40	40	40	40	40	40	40	40	40	40
hsa-miR-548H-002816	40	40	40	40	40	40	40	40	40	40	40	40
hsa-miR-548I-002909	40	40	40	40	40	40	40	40	40	40	40	40
hsa-miR-548J-002783	40	40	40	40	40	40	33.994	38.098	40	40	40	40
hsa-miR-548K-002819	40	40	40	40	40	40	40	40	40	40	40	40
hsa-miR-548L-002904	29.727	40	40	36.6757	31.437	40	40	37.3457	40	23.18	31.79	35.995
hsa-miR-548M-002775	40	40	40	40	40	40	40	40	40	40	40	40
hsa-miR-548N-002888	40	40	40	40	40	40	40	40	40	40	40	40
hsa-miR-548P-002798	40	40	40	40	40	40	40	40	40	40	40	40
hsa-miR-549-001511	40	40	40	40	40	40	40	40	40	40	40	40
hsa-miR-550-001544	40	40	40	40	40	40	40	40	34.029	35.44	34.8345	34.3817
hsa-miR-550-002410	40	40	40	40	40	40	35.994	38.8147	40	35.47	37.735	38.9675
hsa-miR-551a-001519	40	40	40	40	40	40	40	40	40	40	40	40
hsa-miR-551b#-002346	32.204	40	40	37.6013	40	40	40	40	25.891	24.238	25.2145	25.4778
hsa-miR-551b-001535	40	40	40	40	40	40	40	40	40	40	40	40
hsa-miR-552-001520	40	40	40	40	40	40	40	40	40	40	40	40
hsa-miR-553-001521	40	40	40	40	29.302	22.839	40	30.7137	37.098	40	38.549	37.9735
hsa-miR-554-001522	40	40	40	40	40	40	40	40	40	40	40	40
hsa-miR-555-001523	40	40	40	40	40	40	40	40	36.404	40	38.402	37.303
hsa-miR-556-3p-002345	40	40	40	40	40	40	40	40	40	40	40	40
hsa-miR-556-5p-002344	40	40	40	40	40	40	40	40	40	40	40	40
hsa-miR-557-001525	40	40	40	40	40	40	40	40	40	40	40	40
hsa-miR-558-001526	40	40	40	40	40	40	40	40	40	40	40	40
hsa-miR-559-001527	40	40	40	40	40	40	40	40	40	40	40	40
hsa-miR-561-001528	40	40	40	40	40	40	40	40	40	40	40	40
hsa-miR-562-001529	40	40	40	40	40	40	40	40	40	40	40	40
hsa-miR-563-001530	40	40	40	40	40	40	40	40	40	40	40	40
hsa-miR-564-001531	40	40	40	40	40	30.806	40	37.0353	28.998	29.648	29.423	29.1605
hsa-miR-566-001533	35.933	40	40	38.7443	31.126	31.694	40	34.2733	23.884	21.71	22.947	23.5405
hsa-miR-567-001534	40	40	40	40	40	40	40	40	40	40	40	40
hsa-miR-569-001536	40	40	40	40	40	40	40	40	40	40	40	40
hsa-miR-570-002347	40	40	40	40	40	40	40	40	40	40	40	40
hsa-miR-571-001613	40	40	40	40	40	31.562	40	37.1873	28.59	28.776	28.883	28.6365
hsa-miR-572-001614	30.697	31.667	30.62	30.9947	31.23	32.563	32.939	32.244	32.885	30.938	31.9115	32.4982
hsa-miR-573-001615	32.156	40	40	37.3853	30.162	40	31.702	34.1547	40	40	40	40
hsa-miR-574-3p-002349	33.565	33.25	34.01	33.1217	32.33	30.455	32.336	31.707	29.498	30.938	29.868	32.828
hsa-miR-575-001617	40	40	40	40	40	40	40	40	40	40	40	40
hsa-miR-576-3p-002351	35.882	40	40	38.7523	40	40	40	40	34.307	40	37.1535	38.6768
hsa-miR-576-5p-002350	40	40	40	40	40	40	40	40	40	40	40	40
hsa-miR-577-002675	40	40	40	40	40	40	40	40	40	40	40	40
hsa-miR-578-001619	40	40	40	40	40	40	40	40	40	40	40	40
hsa-miR-579-002398	40	40	40	40	40	40	40	40	33.017	40	36.5085	38.4042
hsa-miR-580-001621	35.959	36.723	40	37.7107	40	35.032	40	38.344	40	40	40	40
hsa-miR-581-001622	40	40	40	40	40	40	40	40	40	40	40	40
hsa-miR-582-3p-002399	40	40	40	40	40	40	40	40	40	40	40	40
hsa-miR-582-5p-001983	40	40	40	40	40	40	40	40	40	40	40	40
hsa-miR-583-001623	40	40	40	40	40	40	40	40	40	40	40	40
hsa-miR-584-001624	40	40	40	40	40	40	40	40	40	40	40	40
hsa-miR-585-001625	40	40	40	40	40	40	40	40	40	40	40	40
hsa-miR-586-001539	40	40	40	40	40	40	40	40	40	32.852	36.626	38.363
hsa-miR-587-001540	40	40	40	40	40	40	40	40	40	40	40	40
hsa-miR-588-001542	40	40	40	40	40	40	40	40	40	40	40	40
hsa-miR-589-001543	40	40	40	40	40	40	40	40	40	40	40	40
hsa-miR-589-002409	40	40	40	40	40	40	40	40	40	40	40	40
hsa-miR-590-3P-002677	40	40	40	40	40	40	40	40	40	40	40	40
hsa-miR-590-5p-001984	33.17	40	36.003	36.541	40	40	34.928	38.4093	35.598	40	37.799	39.0995
hsa-miR-591-001545	40	40	40	40	40	40	40	40	40	36.073	38.1865	39.2183
hsa-miR-592-001546	40	40	40	40	40	40	40	40	30.88	35.729	33.5045	32.0922
hsa-miR-593-001547	40	40	40	40	40	40	40	40	40	40	40	40
hsa-miR-593-002411	40	40	40	40	40	40	40	40	40	40	40	40
hsa-miR-595-001987	40	40	40	40	40	40	40	40	40	40	40	40
hsa-miR-596-001550	40	40	40	40	40	40	40	40	22.733	21.982	22.4575	22.5453
hsa-miR-597-001551	29.422	30.173	30.283	30.1093	32.021	29.706	28.392	30.0397	30.31	32.999	31.6545	32.3268
hsa-miR-598-001988	40	40	40	40	40	40	40	40	40	34.984	37.492	36.238
hsa-miR-599-001554	40	40	40	40	40	40	40	40	40	40	40	40
hsa-miR-600-001556	40	40	40	40	40	40	40	40	40	40	40	40
hsa-miR-601-001558	34.569	34.799	34.569	34.6457	33.964	35.807	35.947	35.3393	32.841	35.15	34.1955	33.5682
hsa-miR-603-001566	40	40	40	40	40	40	40	40	40	40	40	40
hsa-miR-604-001567	40	40	40	40	40	40	40	40	40	40	40	40
hsa-miR-605-001568	40	40	32.87	37.8233	31.801	40	40	37.467	28.7	28.455	28.6775	28.7388
hsa-miR-606-001569	40	40	40	40	40	40	40	40	40	40	40	40
hsa-miR-607-001570	40	40	40	40	40	40	40	40	40	40	40	40
hsa-miR-608-001571	40	40	40	40	40	40	40	40	40	40	40	40
hsa-miR-609-001573	40	40	40	40	40	40	40	40	40	40	40	40
hsa-miR-613-001586	40	40	40	40	40	40	40	40	40	40	40	40
hsa-miR-614-001587	40	40	40	40	40	40	40	40	36.036	40	38.018	37.227
hsa-miR-615-5p-002353	40	40	40	40	40	40	40	40	40	40	40	40
hsa-miR-616-001589	40	40	40	40	40	40	40	40	40	40	40	40
hsa-miR-616-002414	40	40	40	40	40	40	40	40	32.009	40	36.2045	38.0023
hsa-miR-617-001591	40	40	40	40	40	40	40	40	40	31.986	36.143	37.9965
hsa-miR-618-001593	40	40	40	40	40	40	22.107	34.0357	13.952	14.665	14.3085	14.6367
hsa-miR-620-002672	40	40	40	40	40	40	40	40	40	40	40	40
hsa-miR-621-001598	40	40	40	40	40	40	40	40	40	40	40	40
hsa-miR-622-001553	40	40	40	40	40	40	40	40	40	40	40	40
hsa-miR-623-001555	40	36.225	40	38.8417	40	36.926	40	39.1253	37.925	33.066	35.5955	36.8103
hsa-miR-624-001557	40	40	40	40	40	40	40	40	40	40	40	40
hsa-miR-624-002430	40	40	40	40	40	40	40	40	40	40	40	40
hsa-miR-625#-002432	33.044	40	40	37.6813	35.992	32.885	40	36.2923	28.823	27.498	28.3605	28.6417
hsa-miR-625-002431	40	40	40	40	40	40	40	40	35.993	40	38.1665	38.9982
hsa-miR-626-001559	40	40	40	40	40	40	40	40	40	40	40	40
hsa-miR-627-001560	9.059	7.918	8.319	8.632	40	8.354	40	29.4513	33.94	40	36.97	38.485
hsa-miR-628-3p-002434	40	40	40	40	9.488	40	40	29.8293	40	40	40	40
hsa-miR-628-5p-002433	22.184	22.96	23.357	22.9337	23.423	20.319	21.515	21.9523	40	40	40	40
hsa-miR-629-001562	40	34.91	40	38.3033	40	33.053	40	37.7843	30.537	30.459	30.498	30.7175
hsa-miR-629-002436	40	40	40	40	40	40	40	40	34.971	40	37.4855	38.8428
hsa-miR-630-001563	40	40	40	40	40	40	40	40	40	40	40	40
hsa-miR-631-001564	40	40	40	40	40	40	40	40	40	40	40	40
hsa-miR-633-001574	40	40	40	40	40	40	40	40	40	40	40	40
hsa-miR-634-001576	40	40	40	40	40	40	40	40	40	40	40	40
hsa-miR-635-001578	40	40	40	40	40	40	40	40	40	40	40	40
hsa-miR-636-002088	40	40	40	40	20.079	26.3	18.551	21.6433	28.879	31.68	30.4295	30.9797
hsa-miR-637-001581	40	40	40	40	40	40	40	40	40	40	40	40
hsa-miR-638-001582	35.174	40	36.006	37.06	40	35.574	40	38.7247	29.325	29.336	29.5305	29.4778
hsa-miR-639-001583	28.199	34.104	28.435	30.446	28.749	28.83	28.45	28.6763	30.019	30.091	30.155	30.037
hsa-miR-640-001584	40	40	40	40	40	40	40	40	40	40	40	40
hsa-miR-641-001585	40	5.387	40	28.6123	40	40	40	40	40	40	40	40
hsa-miR-642-001592	40	40	40	40	40	30.012	35.979	35.3303	40	40	40	40
hsa-miR-643-001594	40	40	40	40	40	40	40	40	40	40	40	40
hsa-miR-644-001596	40	40	40	40	40	40	40	40	40	40	40	40
hsa-miR-645-001597	35.933	36.997	40	37.6433	40	40	40	40	40	34.465	37.3825	38.8163
hsa-miR-646-001599	40	40	40	40	40	40	40	40	40	40	40	40
hsa-miR-647-001600	40	40	40	40	40	40	40	40	40	40	40	40
hsa-miR-648-001601	40	40	40	40	40	40	40	40	40	40	40	40
hsa-miR-649-001602	40	40	40	40	40	40	40	40	32.994	30.956	31.975	32.6845
hsa-miR-650-001603	40	40	40	40	40	40	40	40	27.156	26.545	27.0505	27.0033
hsa-miR-651-001604	40	40	40	40	40	40	40	40	40	40	40	40
hsa-miR-652-002352	40	40	40	40	40	40	23.706	34.6937	30.656	40	35.428	37.664
hsa-miR-653-002292	40	40	40	40	40	40	40	40	40	12.505	26.2525	19.5787
hsa-miR-654-001611	40	40	40	40	40	40	40	40	40	40	40	40
hsa-miR-654-3p-002239	40	40	40	40	40	20.373	40	33.4577	40	40	40	40
hsa-miR-655-001612	40	40	40	40	40	35.144	40	38.4813	34.97	36.991	35.9805	36.6357
hsa-miR-656-001510	40	40	40	40	40	40	40	40	29.125	40	34.7125	31.8438
hsa-miR-657-001512	40	28.949	40	36.4163	30.55	31.282	31.168	31	22.715	22.933	22.924	22.9195
hsa-miR-658-001513	40	40	40	40	40	40	40	40	40	40	40	40
hsa-miR-659-001514	40	40	40	40	40	40	40	40	28.966	40	34.483	31.8245
hsa-miR-660-001515	36.073	28.722	37.106	34.067	40	40	40	40	27.583	29.267	28.425	28.846
hsa-miR-661-001606	40	40	40	40	40	32.096	40	37.3653	24.17	22.684	23.627	23.7985
hsa-miR-662-001607	40	40	40	40	40	40	40	40	40	40	40	40
hsa-miR-663B-002857	40	27.876	33.401	33.759	29.107	25.977	31.482	28.9553	34.718	27.384	31.051	32.8845
hsa-miR-664-002897	40	37.149	40	39.1997	40	36.248	28.637	34.9617	40	40	40	40
hsa-miR-665-002681	40	40	40	40	40	40	40	40	40	40	40	40
hsa-miR-668-001992	40	40	40	40	40	40	40	40	40	36.099	38.1495	39.1747
hsa-miR-671-3p-002322	35.994	40	40	38.6647	40	40	40	40	40	40	40	40
hsa-miR-672-002327	40	40	40	40	40	40	40	40	40	40	40	40
hsa-miR-674-002021	40	40	40	40	40	40	40	40	40	40	40	40
hsa-miR-675-002005	40	40	40	40	40	40	40	40	40	40	40	40
hsa-miR-708#-002342	40	40	40	40	40	40	40	40	40	40	40	40
hsa-miR-708-002341	40	40	40	40	40	40	40	40	32.983	33.729	33.526	33.5425
hsa-miR-7-2#-002314	40	40	40	40	40	40	40	40	40	40	40	40
hsa-miR-720-002895	28.129	27.415	27.361	27.635	27.708	26.809	27.649	27.5387	23.291	23.991	23.841	23.466
hsa-miR-744#-002325	40	40	40	40	40	40	40	40	35.992	40	38.146	37.194
hsa-miR-744-002324	40	40	40	40	40	40	40	40	40	40	40	40
hsa-miR-758-001990	40	40	40	40	40	40	40	40	40	40	40	40
hsa-miR-765-002643	40	40	40	40	40	40	40	40	40	40	40	40
hsa-miR-766-001986	40	40	40	40	40	40	40	40	40	40	40	40
hsa-miR-767-3p-001995	40	40	40	40	40	40	40	40	40	40	40	40
hsa-miR-767-5p-001993	40	40	40	40	40	40	40	40	40	40	40	40
hsa-miR-769-3p-002003	40	40	40	40	40	40	40	40	40	40	40	40
hsa-miR-769-5p-001998	40	40	40	40	33.984	32.652	40	35.5453	29.17	32.741	31.0555	30.0628
hsa-miR-770-5p-002002	40	40	40	40	40	40	40	40	40	27.941	33.9705	37.0853
hsa-miR-802-002004	40	40	40	40	40	40	40	40	40	40	40	40
hsa-miR-871-002354	40	40	40	40	40	40	40	40	40	40	40	40
hsa-miR-872-002264	30.573	30.82	30.743	30.912	30.987	31.816	31.559	31.654	40	40	40	40
hsa-miR-873-002356	40	40	40	40	40	40	40	40	40	40	40	40
hsa-miR-874-002268	40	40	40	40	40	40	40	40	28.705	26.802	27.9535	27.4277
hsa-miR-875-3p-002204	40	40	40	40	40	40	40	40	40	40	40	40
hsa-miR-875-5p-002203	13.501	13.973	11.786	13.2367	8.451	10.321	10.685	10.019	24.474	28.671	26.7225	25.5232
hsa-miR-876-3p-002225	40	40	40	40	40	40	40	40	40	40	40	40
hsa-miR-876-5p-002205	40	40	40	40	40	40	40	40	40	40	40	40
hsa-miR-885-3p-002372	40	40	40	40	40	40	40	40	40	40	40	40
hsa-miR-885-5p-002296	40	40	40	40	40	40	40	40	29.966	29.707	29.8365	29.9718
hsa-miR-886-3p-002194	40	30.673	40	36.891	35.899	29.557	40	35.302	31.864	29.746	30.905	30.3755
hsa-miR-886-5p-002193	40	31.848	40	37.3827	33.744	29.558	35.939	33.0803	29.878	29.964	30.071	29.9425
hsa-miR-887-002374	40	40	40	40	40	40	40	40	40	40	40	40
hsa-miR-888#-002213	40	40	40	40	40	40	40	40	40	40	40	40
hsa-miR-888-002212	17.889	18.247	19.679	18.805	19.056	17.764	17.018	17.946	40	40	40	40
hsa-miR-889-002202	40	40	40	40	40	40	40	40	40	40	40	40
hsa-miR-890-002209	40	40	40	40	40	40	40	40	40	40	40	40
hsa-miR-891a-002191	40	40	40	40	40	36.628	40	38.976	36.059	31.079	33.569	32.324
hsa-miR-891b-002210	40	40	40	40	40	40	40	40	40	40	40	40
hsa-miR-892a-002195	40	40	40	40	40	40	40	40	40	40	40	40
hsa-miR-892b-002214	40	36.81	40	39.1367	35.651	37.192	33.469	35.4373	32.811	33.046	32.9285	33.0697
hsa-miR-9#-002231	40	34.854	40	38.2847	35.957	33.772	33.974	34.6677	27.677	26.114	27.0955	27.2862
hsa-miR-9-000583	35.698	29.874	40	35.3157	32.819	32.978	31.392	32.3963	25.969	26.012	26.1605	26.1512
hsa-miR-920-002150	40	40	40	40	40	40	40	40	40	40	40	40
hsa-miR-921-002151	40	40	40	40	40	40	40	40	40	40	40	40
hsa-miR-922-002152	40	40	40	40	40	40	40	40	40	40	40	40
hsa-miR-924-002154	40	40	40	40	40	40	40	40	40	40	40	40
hsa-miR-92a-000431	40	32.638	40	37.546	40	31.917	40	37.4307	31.902	31.974	31.938	31.956
hsa-miR-92a-1#-002137	40	34.941	40	38.4137	40	40	40	40	40	40	40	40
hsa-miR-92a-2#-002138	40	40	40	40	40	40	40	40	40	40	40	40
hsa-miR-92b#-002343	40	40	40	40	40	40	40	40	40	40	40	40
hsa-miR-93#-002139	40	40	40	40	40	40	40	40	40	40	40	40
hsa-miR-933-002176	40	40	40	40	40	40	40	40	40	40	40	40
hsa-miR-934-002177	40	40	40	40	40	40	40	40	40	40	40	40
hsa-miR-935-002178	40	40	40	40	40	40	40	40	40	40	40	40
hsa-miR-936-002179	40	40	40	40	40	40	40	40	40	40	40	40
hsa-miR-937-002180	40	40	40	40	40	40	40	40	40	40	40	40
hsa-miR-938-002181	40	40	40	40	40	40	40	40	40	40	40	40
hsa-miR-939-002182	40	40	40	40	32.299	40	36.047	36.2653	24.483	21.842	23.3625	23.9727
hsa-miR-941-002183	40	40	40	40	40	40	40	40	40	40	40	40
hsa-miR-942-002187	40	40	40	40	40	40	40	40	40	32.032	36.116	38.008
hsa-miR-943-002188	40	40	40	40	40	40	40	40	40	40	40	40
hsa-miR-944-002189	40	40	40	40	40	40	40	40	40	40	40	40
hsa-miR-95-000433	40	40	40	40	40	40	40	40	40	40	40	40
hsa-miR-96#-002140	40	40	40	40	40	40	40	40	40	40	40	40
hsa-miR-98-000577	40	40	40	40	40	40	40	40	40	10.419	25.2095	17.8143
hsa-miR-99a#-002141	40	40	40	40	40	40	40	40	35.958	40	37.979	37.1685
hsa-miR-99a-000435	40	34.795	40	38.265	34.19	29.118	40	34.436	27.016	28.315	27.6655	27.9903
hsa-miR-99b#-002196	32.877	40	40	37.6257	32.468	40	40	37.4893	35.845	33.751	34.948	35.3215
hsa-miR-99b-000436	40	34.592	40	38.1973	40	30.994	33.521	34.9883	31.403	31.661	31.532	31.5965
mmu-let-7d#-001178	40	40	40	40	40	40	40	40	40	40	40	40
mmu-miR-124a-001182	40	40	40	40	40	40	40	40	40	40	40	40
mmu-miR-129-3p-001184	40	40	40	40	40	40	40	40	35.838	30.647	33.2425	32.1448
mmu-miR-134-001186	32.994	31.563	32.972	32.6097	32.76	31.597	32.123	32.16	33.515	32.488	33.2015	32.7447
mmu-miR-137-001129	40	40	40	40	40	40	40	40	40	40	40	40
mmu-miR-140-001187	40	36.894	35.467	37.6537	40	35.528	40	38.5093	30.528	28.235	29.5315	28.9582
mmu-miR-153-001191	40	40	40	40	40	40	40	40	40	40	40	40
mmu-miR-187-001193	40	40	40	40	40	40	40	40	33.849	34.875	34.362	34.7185
mmu-miR-374-5p-001319	20.54	20.396	21.987	21.1243	21.021	21.405	20.818	21.2813	40	28.109	34.0545	31.0818
mmu-miR-379-001138	40	40	40	40	40	40	40	40	40	40	40	40
mmu-miR-451-001141	32.23	31.69	32.09	31.46	31.79	32.44	30.66	32.79	26.238	30.637	28.4375	29.5373
mmu-miR-491-001630	40	40	40	40	40	40	40	40	40	33.991	37.0955	35.4933
mmu-miR-495-001663	40	40	40	40	40	40	40	40	40	35.875	37.9375	36.9062
mmu-miR-496-001953	40	40	40	40	40	40	40	40	40	40	40	40
mmu-miR-499-001352	40	40	40	40	40	40	40	40	40	40	40	40
mmu-miR-615-001960	40	40	40	40	40	40	40	40	40	40	40	40
mmu-miR-93-001090	40	32.998	40	37.666	36.036	40	40	38.7787	32.208	30.721	31.6345	31.1928
mmu-miR-96-000186	40	40	40	40	40	40	40	40	40	40	40	40
rno-miR-29c#-001818	40	40	40	40	40	37.026	40	39.1087	35.19	40	37.695	36.3925
rno-miR-7#-001338	40	40	31.648	37.316	40	40	40	40	36.141	40	38.0705	37.2058
RNU44-001094	40	40	40	40	40	40	40	40	40	38	39	38.5
RNU44-001094	40	40	40	40	40	40	40	40	40	40	40	40
RNU48-001006	40	40	40	40	35.209	35.952	35.399	35.52	35.75	34.613	35.3315	34.8972
RNU48-001006	40	40	40	40	35.973	33.79	40	36.7877	33.982	31.797	33.0895	33.4357
U6 snRNA-001973	30.596	28.807	30.781	30.2613	29.99	27.475	30.839	29.4347	26.768	22.964	24.866	24.115
U6 snRNA-001973	32.923	30.27	26.433	30.0753	31.345	29.043	31.963	30.7837	23.142	27.704	25.423	24.4325
